# Supplementary material for: Astragalus polysaccharide modulates the gut microbiota and metabolites of patients with major depressive disorder in an in vitro fermentation model: a pilot study
Source: Front Nutr. 2025 Apr 28;12:1587742. doi: 10.3389/fnut.2025.1587742 (PMC12068861; doi:10.3389/fnut.2025.1587742)
Supplement: Supplementary file 1 [file Data_Sheet_1.xlsx]

## Sheet: total gas production
number	CON	APS	APS_PS128
1	1.3157	1.2649	1.13468
2	1.2055	2.20543	1.20007
3	0.801186	0.79092	0.751174
4	1.65126	1.30526	1.01481
5	1.36291	2.12159	1.76326
6	1.95476	1.91706	0.954196
7	1.68905	2.02572	0.835382
8	1.02515	2.61258	1.66451
9	0.84425	0.820416	0.649182
10	0.817153	0.986514	1.1742
11	0.787279	0.890416	0.719182
12	0.657279	0.886302	1.18297
13	0.76443	1.43356	1.55601
14	0.934792	1.60444	1.0085
15	0.623078	0.747736	0.655231

## Sheet: CO2
number	CON	APS	APS_PS128
1	11.4395	12.0969	7.17759
2	7.15459	56.3627	12.0075
3	2.58715	2.55513	0.793106
4	32.6943	16.4332	7.99105
5	10.4985	43.9274	30.4588
6	36.7742	27.0239	8.87498
7	23.271	27.8263	0.041826
8	8.55307	49.1553	23.8457
9	6.35217	4.19671	1.83926
10	2.73981	8.87666	0
11	4.26351	4.19671	1.83926
12	2.02191	4.9458	13.2238
13	2.75653	22.2356	30.3344
14	5.67466	30.597	6.82347
15	1.10479	2.22379	1.40359

## Sheet: CH4
number	CON	APS	APS_PS128
1	0	3.98749	0.497141
2	0	0.64125	0
3	0	0	0.00019
4	0.133131	0.367611	0
5	1.37465	0	1.12463
6	0.684775	0	0
7	0	0.923307	0.06274
8	0.113608	0.509565	0.266063
9	3.22462	4.27797	0
10	0	0	0.502432
11	2.62526	4.27797	0
12	4.74604	0	0
13	0	0.54883	3.13063
14	5.08304	0.089948	0
15	0	0	0

## Sheet: H2
number	CON	APS	APS_PS128
1	3.611	10.9779	6.94469
2	5.3425	7.65139	1.3679
3	1.34711	4.66755	0.72286
4	4.1774	5.13805	1.66978
5	3.18692	12.3023	13.4798
6	9.51875	18.1492	6.0376
7	13.8295	43.9323	6.64364
8	7.16292	49.9977	30.4656
9	3.62108	3.49063	2.27063
10	2.66501	7.29785	0.016036
11	4.15263	3.49063	2.27063
12	1.16101	5.15421	6.43738
13	1.77029	7.39071	6.34141
14	4.93708	21.3242	6.82781
15	1.3715	1.10858	0.563727

## Sheet: H2S
number	CON	APS	APS_PS128
1	8.20355	1.76542	1.21173
2	5.61597	12.3899	1.80039
3	0.773429	1.46065	0.653744
4	2.6419	4.84196	1.75332
5	7.12882	10.5284	8.89761
6	8.1358	4.15889	4.74496
7	8.07208	7.80429	1.37807
8	4.53157	7.62803	4.97467
9	1.52731	1.36965	1.21484
10	1.8053	3.39218	0
11	2.80156	1.36965	1.21484
12	0.849025	2.15599	4.07424
13	2.11514	7.68597	8.79719
14	3.6768	8.06865	3.4645
15	0.731739	0.659908	0.327377
