# Supplementary material for: Astragalus polysaccharide modulates the gut microbiota and metabolites of patients with major depressive disorder in an in vitro fermentation model: a pilot study
Source: Front Nutr. 2025 Apr 28;12:1587742. doi: 10.3389/fnut.2025.1587742 (PMC12068861; doi:10.3389/fnut.2025.1587742)
Supplement: Supplementary file 2 [file Data_Sheet_2.xlsx]

## Sheet: Sheet1
		3-Hydroxyanthranilic acid	Xanthurenic acid	5-Hydroxytryptophan	Serotonin	Kynurenine	L-Tryptophan	Tryptamine	Indole-3-acetamide	Indolelactic acid	Indole-3-acetic acid	3-Indoleacetonitrile	3-Indoleacrylic acid	3-Indolepropionic acid	Indoxyl sulfate
Group		3-HAA(ng/ml)	XA(ng/ml)	5-HTP(ng/ml)	Ser(ng/ml)	Kyn(ng/ml)	Trp(ng/ml)	TRM(ng/ml)	IAM(ng/ml)	ILA(ng/ml)	IAA(ng/ml)	IAN(ng/ml)	IArA(ng/ml)	IPA(ng/ml)	3IS(ng/ml)
CON	dep1_1	27.1414	7.0385	49.8611	13.0427	67.9618	1765.02	18466.3	8.7597	239.321	222.438	5.4415	30.499	2459.71	3.1903
	dep2_1	24.4379	6.9779	559.842	12.5845	374.482	88497.7	2086.3	9.7313	1223.25	365.4	4.258	27.0991	2685.9	1.0061
	dep3_1	21.5873	29.4953	8.4648	11.4851	50.2946	1425.62	1168.02	9.2765	213.381	1156.98	1.7607	14.3979	2691.25	1.537
	dep4_1	18.3914	15.479	16.8333	4.1311	68.9574	925.33	460.368	7.9719	120.298	559.751	3.2444	38.8256	3115.01	1.4693
	dep5_1	24.5832	18.9302	12.7176	10.5486	246.079	1765.04	9997.73	11.8197	839.367	205.281	2.0703	9.9017	24.4521	0.8009
	dep6_1	1.8555	3.704	3.9373	3.0822	15.5762	955.2	4381.93	2.5239	641.17	61.7045	1.503	5.2869	38.8189	0.5807
	dep7_1	20.7184	9.7166	23.9413	68.8655	168.911	1127.9	69010	8.6656	1132.32	727.901	3.1697	151.141	4119.19	1.1008
	dep8_1	23.6041	24.4228	367.434	15.3091	254.257	349780	19640.4	10.2646	4977.66	14298.1	2.6884	20.4728	14.2402	230.736
	dep9_1	22.2126	22.2572	11.7163	3.9982	151.478	2204.84	7486.71	9.7276	196.144	3695.16	2.4126	7.8833	3158.88	1.1185
	dep10_1	7.4568	10.395	152.736	7.5917	818.486	4788.28	7308.3	12.6476	47.6152	732.755	3.8476	15.9033	1105.66	1.5967
	dep11_1	4.5945	12.1473	393.572	5.4496	1961.53	17409.3	6916.7	10.9056	909.683	258.011	1.2248	8.4044	1306.22	2.7476
	dep12_1	7.2139	21.792	21.3479	22.5638	1066.94	2927.51	39487.6	5.1317	2585.21	335.686	2.773	8.3161	50.4133	2.13
	dep13_1	10.6484	21.8605	81.7051	10.9824	1474.38	2294.89	1216.47	13.9538	261.043	466.646	1.4932	8.1321	1810.58	2.0956
	dep14_1	15.6566	17.1465	19.2917	23.7352	1839.76	2589.24	1376.98	16.5265	1421.25	429.289	3.1537	6.7513	388.16	2.9869
	dep15_1	10.2734	12.1768	21.0476	19.064	2080.5	4115.09	1533.36	18.8238	810.197	230.383	1.4011	10.7644	1321.05	2.7147
APS	dep1_3	6.8247	16.8702	273.671	24.9435	602.156	8630.08	1563.39	10.9507	3622.74	77.7088	8.1725	3.8104	39.5263	0.2574
	dep2_3	20.7684	12.6894	592.596	4.3773	278.071	394863	1323.99	10.5904	4448.31	432.836	1.7831	16.5994	2078.65	1.0672
	dep3_3	17.0298	59.1208	823.968	15.2491	340.62	485479	4365.9	12.5485	7419.68	369.671	3.138	15.0437	251.292	1.1069
	dep4_3	14.6578	22.6094	377.462	12.2321	310.467	7928.08	622.285	11.5335	708.622	420.128	1.6569	8.4938	605.881	5.5119
	dep5_3	10.2189	30.6948	9.4717	10.811	317.075	642.44	12200	10.7634	7262.8	74.3642	7.0774	5.2246	13.0644	1.3108
	dep6_3	8.0686	24.7722	260.508	17.5112	468.205	3309.42	3048.53	9.1784	12962.5	98.4453	26.1666	4.6894	136.246	18.5949
	dep7_3	17.2949	11.8348	725.014	64.7811	447.033	305537	68830.9	7.8872	5792.44	70.7218	4.7251	2.6159	39.0326	0.4236
	dep8_3	18.408	30.7979	1494.81	15.671	1040.38	596702	6365.58	12.9145	8777.34	486.546	2.698	5.2111	99.2857	197.6
	dep9_3	7.3746	31.2337	1031.06	38.5882	1895.44	480786	1672.76	24.1786	7850.68	292.371	7.9746	5.5902	190.028	2.6253
	dep10_3	7.6025	10.7387	98.449	8.2815	706.915	13601.2	4868.48	4.7133	232.95	118.492	7.9605	29.08	2666.46	3.307
	dep11_3	6.9913	12.2689	166.724	10.7519	1078.43	5490.32	5987.69	5.2227	5783.81	53.6249	14.7459	4.113	173.5	7.0285
	dep12_3	11.5629	41.0122	71.171	5.4538	842.357	12328.7	1774.95	5.2138	8160.86	4081.38	7.4503	4.6039	410.985	6.0095
	dep13_3	5.6456	32.9082	57.4301	5.7065	561.708	4380.91	696.4	3.5488	1700.94	232.858	16.1346	6.171	400.139	2.4542
	dep14_3	5.0244	11.54	7.3335	9.9669	568.905	2721.09	688.611	4.2115	991.624	342.81	6.6816	26.7738	3179.79	2.7441
	dep15_3	11.1502	18.594	1305.96	14.5717	1903.35	417162	904.011	4.1987	5234.97	232.831	1.3461	1.862	63.956	12.8047
APS_PS128	dep1_5	6.9862	29.6117	1080.77	43.3647	1383.49	368818	1055.52	11.0817	5389.22	64.6374	6.0603	2.895	37.2367	1.0554
	dep2_5	18.5377	26.7783	1394.08	50.2037	1275.85	481094	1207.07	21.3447	12680.9	169.823	2.9686	3.0535	56.9239	3.7049
	dep3_5	8.7093	51.4711	1322.93	27.2304	1561.87	481281	732.115	11.8204	8580.76	93.8975	4.0703	2.4296	86.1017	3.5881
	dep4_5	2.2692	3.785	65.8639	6.0605	130.055	3155.51	74.999	2.7119	269.654	179.881	1.2778	3.5174	72.8275	2.4096
	dep5_5	6.9447	33.439	28.2833	22.3388	557.5	1978.53	4074.04	17.3879	5879.87	66.9102	9.6111	6.047	9.8059	2.3176
	dep6_5	8.7594	27.3518	1265.48	32.3974	1952.82	532607	3020.57	18.1464	8150.42	96.483	6.5249	6.3674	6.2489	314.881
	dep7_5	10.3332	26.9652	1288.96	47.2765	1453.55	474051	23402.6	16.2164	11955.1	77.7261	3.4667	1.4751	20.4729	20.236
	dep8_5	4.3445	22.1163	959.127	17.7064	1523.92	438947	1819.28	15.6476	8741.55	316.868	3.5148	5.1175	19.0018	123.621
	dep9_5	8.0977	30.0594	707.677	32.4107	993.246	393160	891.777	14.0408	10156.1	126.984	2.2374	7.6688	101.764	0.9821
	dep10_5	11.2171	9.6745	176.448	5.32	878.649	6694.51	10397.4	8.5188	88.0889	803.181	2.361	12.7909	1071.69	2.1825
	dep11_5	2.5	9.4068	355.948	2.6145	543.753	210060	2311.24	3.5045	5831.76	138.151	0.5819	3.4736	88.963	3.0615
	dep12_5	2.7659	39.6728	60.0101	4.5471	714.272	5662.04	1624.7	3.0114	5211.18	2349.96	3.7088	22.9929	1765.51	3.494
	dep13_5	2.1907	26.9976	32.3044	4.3823	638.678	2572.91	461.833	4.0361	1089.86	255.84	32.9242	6.2596	484.226	1.3934
	dep14_5	7.1125	16.2497	355.481	7.6268	923.606	260978	770.503	4.0674	5648.08	498.431	7.9616	5.0636	420.497	3.6614
	dep15_5	13.6651	31.3264	1944.85	17.1703	2339.26	496645	850.041	3.3168	6834.84	215.928	0.8878	1.6107	33.5225	10.5115
